# Supplementary material for: Absorption and Fluorescence Emission Investigations on Supramolecular Assemblies of Tetrakis-(4-sulfonatophenyl)porphyrin and Graphene Quantum Dots
Source: Molecules. 2024 Apr 27;29(9):2015. doi: 10.3390/molecules29092015 (PMC11085775; doi:10.3390/molecules29092015)
Supplement: Supplementary file 1 [file molecules-29-02015-s001.zip]

Archive with 1 entries (1 files):
- molecules-2945747-supplementary.pdf
